# Supplementary material for: Mining Centuries Old In situ Conserved Turkish Wheat Landraces for Grain Yield and Stripe Rust Resistance Genes
Source: Front Genet. 2016 Nov 18;7:201. doi: 10.3389/fgene.2016.00201 (PMC5114521; doi:10.3389/fgene.2016.00201)
Supplement: Supplementary file 1 [file Table1.XLSX]

## Sheet: Sheet1
Supp. Table 1	Landrace accessions used in the current study
S. No.	Cultivar name	Province	County	Village	Subspecies	Spike glume color	Awns	Grain color	Botanical variety	Color + awn group
1	AKBUĞDAY	AKSARAY	GÜZELYURT	IHLARA	BW	R	-	W	DELFI	4
2	AKBUĞDAY	AKSARAY	MERKEZ	ÇAĞLAYAN	BW	R	+	W	ERYTROLEUCUM	5
3	AKBUĞDAY	AKSARAY	MERKEZ	ÇAĞLAYAN	BW	R	+	W	ERYTROLEUCUM	5
4	AKBUĞDAY	KARAMAN	SARIVELİLER	GÖKTEPE	BW	R	+	R	ERYTROLEUCUM	5
5	AKBUĞDAY	KARAMAN	SARIVELİLER	ÇUKURBAĞ	BW	R	+	R	ERYTROLEUCUM	5
6	AKBUĞDAY	KARAMAN	SARIVELİLER	GÖKTEPE	BW	R	+	R	FERRUGINEUM-COMPACTOIDES	1
7	AKBUĞDAY	AKSARAY	MERKEZ	GÖKÇE	BW	W	-	W	LEUCOSPERMUM	6
8	AKBUĞDAY	AKSARAY	MERKEZ	ÇAĞLAYAN	BW	W	-		LEUCOSPERMUM	6
9	AKBUĞDAY	AKSARAY	MERKEZ	ÇAĞLAYAN	BW	W	-	W	LEUCOSPERMUM	6
10	AKBUĞDAY	AKSARAY	MERKEZ	GÖKÇE	BW	W	-	R	VELUTINUM	6
11	AKBUĞDAY	AKSARAY	MERKEZ	GÖKÇE	BW	W	-	R	VELUTINUM	6
12	AKBUĞDAY	AKSARAY	MERKEZ	ÇAĞLAYAN	BW	W	-	W	LEUCOSPERMUM	6
13	AKBUĞDAY	AKSARAY	MERKEZ	ÇAĞLAYAN	BW	W	+	R	ERYTROSPERMUM	7
14	AKBUĞDAY	KARAMAN	SARIVELİLER	GÖKTEPE	BW	W	+	R	ERYTROSPERMUM	7
15	AKBUĞDAY	AKSARAY	MERKEZ	ÇAĞLAYAN	CW	R	+	W	ERYTROLEUCUM-COMPACTOIDES	1
16	AKBUĞDAY	KARAMAN	SARIVELİLER	ÇUKURBAĞ	CW	R	+	A	ERYTROLEUCUM-COMPACTOIDES	1
17	AKBUĞDAY	KARAMAN	SARIVELİLER	ÇUKURBAĞ	CW	R	+	A	ERYTROLEUCUM-COMPACTOIDES	1
18	AKBUĞDAY	AKSARAY	GÜZELYURT	IHLARA	CW	W	-	W	ALBIDUM-COMPACTOIDES	2
19	ALBOSTAN	AKSARAY	MERKEZ	GÖKÇE	BW	R	-	W	DELFI	4
20	ALBOSTAN	NEVŞEHİR	ÜRGÜP	AĞAÇÖREN	BW	R	-	A	DELFI	4
21	ALBOSTAN	NEVŞEHİR	ÜRGÜP	AĞAÇÖREN	BW	R	-	W	DELFI	4
22	ALBOSTAN	NEVŞEHİR	ÜRGÜP	YEŞİLÖZ	BW	R	-	W	DELFI	4
23	ALBOSTAN	AKSARAY	MERKEZ	GÖKÇE	BW	R	+	W	ERYTROLEUCUM	5
24	ALBOSTAN	NEVŞEHİR	ÜRGÜP	AĞAÇÖREN	BW	R	+	W	ERYTROLEUCUM	5
25	ALBOSTAN	NEVŞEHİR	ÜRGÜP	AĞAÇÖREN	BW	R	+	W	ERYTROLEUCUM	5
26	ALBOSTAN	NEVŞEHİR	ÜRGÜP	YEŞİLÖZ	BW	R	+	W	ERYTROLEUCUM	5
27	ALBOSTAN	NEVŞEHİR	ÜRGÜP	YEŞİLÖZ	BW	W	+	R	ERYTROSPERMUM	7
28	ALBOSTAN	NEVŞEHİR	ÜRGÜP	AĞAÇÖREN	BW	W	+	W	MERIDIONALE	7
29	ALBOSTAN	NEVŞEHİR	ÜRGÜP	AĞAÇÖREN	CW	R	+	R	FERRUGINEUM-COMPACTOIDES	1
30	ALBOSTAN	NEVŞEHİR	ÜRGÜP	AĞAÇÖREN	CW	R	+	W	FETISSOVII	8
31	ALBOSTAN	NEVŞEHİR	ACIGÖL	ÇULLAR			+		FETISSOVII	8
32	ANKARA	AKSARAY	MERKEZ	ÇAĞLAYAN	BW	R	+	W	ERYTROLEUCUM	5
33	BUĞDAY	KONYA	BOZKIR	DEREİÇİ	BW	A	+	R	FERRUGINEUM	7
34	ÇAVDAR BUĞDAY	KARAMAN	ERMENEK	ÇATALBADEM	BW	W	+	R	FERRUGINEUM	7
35	ÇOMAK	AKSARAY	GÜZELYURT	IHLARA	BW	R	-	R	PYROTRIX	4
36	ÇOMAK	AKSARAY	MERKEZ	GÖKÇE	BW	R	+	R	ERYTROSPERMUM	5
37	ÇOMAK	AKSARAY	GÜZELYURT	IHLARA	BW	R	+	W	ERYTROLEUCUM	5
38	ÇOMAK	AKSARAY	GÜZELYURT	IHLARA	BW	W	-	W	ALBIDUM-COMPACTOIDES	2
39	ÇOMAK	AKSARAY	GÜZELYURT	IHLARA	CW	R	-	R	CRETICUM	8
40	ÇOMAK	AKSARAY	GÜZELYURT	IHLARA	CW	R	-	W	CRASSICEPS	8
41	ÇOMAK	AKSARAY	MERKEZ	GÖKÇE	CW	R	+	W	ERYTROLEUCUM-COMPACTOIDES	1
42	ÇOMAK	AKSARAY	GÜZELYURT	IHLARA	CW	R	+	R	FERRUGINEUM-COMPACTOIDES	1
43	ÇOMAK	AKSARAY	GÜZELYURT	IHLARA	CW	W	-	W	ALBIDUM-COMPACTOIDES	2
44	ELBİSTAN	AKSARAY	MERKEZ	ÇAĞLAYAN	BW	R	-	W	DELFI	4
45	ELBİSTAN	AKSARAY	MERKEZ	ÇAĞLAYAN	BW	R	+	W	ERYTROLEUCUM	5
46	ELBİSTAN	AKSARAY	MERKEZ	ÇAĞLAYAN	CW	R	+	R	FERRUGINEUM-COMPACTOIDES	1
47	GÖDEREDİ	KARAMAN	SARIVELİLER	CİVANDERE	BW	R	+	W	ERYTROLEUCUM-COMPACTOIDES	1
48	GÖDEREDİ	KARAMAN	SARIVELİLER	CİVANDERE	BW	R	+	R	PSEUDO-FERRUGINEUM	5
49	GÖDEREDİ	KONYA	TAŞKENT	BALCILAR	BW	R	+	W	ERYTROLEUCUM	5
50	GÖDEREDİ	KARAMAN	SARIVELİLER	CİVLER	BW	W	+	R	PSEUDO-HOSTIANUM	7
51	GÖDEREDİ	KARAMAN	SARIVELİLER	CİVANDERE	CW	R	+	W	FETISSOVII	8
52	GÖDEREDİ	KARAMAN	SARIVELİLER	CİVANDERE	CW	R	+	R	ERYNACEUM	8
53	KAMÇI	NİĞDE	ÇAMARDI	ELEKGÖLÜ	BW	R	-	W	ALBIRUBRUM	4
54	KAMÇI	NİĞDE	ÇAMARDI	MAHMATLI	BW	R	-	W	ALBIRUBRUM	4
55	KAMÇI	NİĞDE	ÇAMARDI	MAHMATLI	BW	R	-	R	MILTURUM	4
56	KAMÇI	NİĞDE	ÇİFTLİK	ÇINARLI	BW	R	-	W	ALBIRUBRUM	4
57	KAMÇI	NİĞDE	ÇİFTLİK	SULTANPINAR	BW	R	-	W	ALBIRUBRUM	4
58	KAMÇI	NİĞDE	ÇİFTLİK	SULTANPINAR	BW	R	-	R	PYROTRIX	4
59	KAMÇI	NİĞDE	ÇAMARDI	ELEKGÖLÜ	BW	R	+	W	ERYTROLEUCUM	5
60	KAMÇI	NİĞDE	ÇAMARDI	MAHMATLI	BW	R	+	W	ERYTROLEUCUM	5
61	KAMÇI	NİĞDE	ÇİFTLİK	ÇINARLI	BW	R	+	W	ERYTROLEUCUM	5
62	KAMÇI	NİĞDE	ÇİFTLİK	ÇINARLI	BW	R	+	R	FERRUGINEUM	5
63	KAMÇI	NİĞDE	ÇİFTLİK	SULTANPINAR	BW	R	+	R	FERRUGINEUM	5
64	KAMÇI	NİĞDE	ÇAMARDI	MAHMATLI	BW	R	+	W	ERYTROLEUCUM	5
65	KAMÇI	NİĞDE	ÇAMARDI	MAHMATLI	BW	W	-	W	LEUCOSPERMUM	6
66	KAMÇI	NİĞDE	ÇAMARDI	ELEKGÖLÜ	BW	W	+	W	GREACUM	7
67	KAMÇI	NİĞDE	ÇAMARDI	MAHMATLI	BW	W	+	R	ERYTROSPERMUM	7
68	KAMÇI	NİĞDE	ÇİFTLİK	ÇINARLI	BW	W	+	R	PSEUDO-HOSTIANUM	7
69	KAMÇI	NİĞDE	ÇAMARDI	MAHMATLI	CW	R	+	R	FERRUGINEUM-COMPACTOIDES	1
70	KAMÇI	NİĞDE	ÇİFTLİK	ÇINARLI	CW	R	+	R	FERRUGINEUM-COMPACTOIDES	1
71	KAMÇI	NİĞDE	ÇİFTLİK	ÇINARLI	CW	R	+	W	ERYTROLEUCUM-COMPACTOIDES	1
72	KAMÇI	NİĞDE	ÇAMARDI	MAHMATLI	CW	W	-	W	ALBIDUM-COMPACTOIDES	2
73	KAMÇI	NİĞDE	ÇİFTLİK	ÇINARLI	CW	W	+	R	ERYTROSPERMUM-COMPACTOIDES	3
74	KARAKILÇIK	KONYA	BOZKIR	HİSARLIK	BW	R	+	W	ERYTROLEUCUM	5
75	KARAKILÇIK	KONYA	BOZKIR	HİSARLIK	BW	R	+	R	FERRUGINEUM	5
76	KARAKILÇIK	KONYA	BOZKIR	HİSARLIK	CW	R	+	W	PSEUDO-TURCICUM-COMPACTOIDES	1
77	KARAKILÇIK	KONYA	BOZKIR	HİSARLIK	CW	W	+	R	ERYTROSPERMUM-COMPACTOIDES	3
78	KIRMIZI AKBUĞDAY	AKSARAY	MERKEZ	GÖKÇE	BW	R	+	W	ERYTROLEUCUM	5
79	KIRMIZI AKBUĞDAY	AKSARAY	MERKEZ	GÖKÇE	BW	W	-	W	LEUCOSPERMUM	6
80	KIRMIZI BUĞDAY	KONYA	HADİM	DÜLGERLER	BW	R	+		ERYTROLEUCUM	5
81	KIRMIZI BUĞDAY	KONYA	TAŞKENT	BALCILAR	CW	R	+	R	ERYTROLEUCUM-COMPACTOIDES	1
82	KIRMIZI KAMÇI	AKSARAY	GÜZELYURT	IHLARA	BW	R	-	W	DELFI	4
83	KIRMIZI KAMÇI	AKSARAY	GÜZELYURT	IHLARA	BW	R	-	W	DELFI	4
84	KIRMIZI KAMÇI	AKSARAY	GÜZELYURT	IHLARA	BW	R	-	W	DELFI	4
85	KIRMIZI KAMÇI	AKSARAY	MERKEZ	ÇELTEK	BW	R	-	W	DELFI	4
86	KIRMIZI KAMÇI	AKSARAY	GÜZELYURT	IHLARA	BW	R	+	W	ERYTROLEUCUM	5
87	KIRMIZI KAMÇI	AKSARAY	GÜZELYURT	IHLARA	BW	R	+	W	ERYTROLEUCUM	5
88	KIRMIZI KAMÇI	AKSARAY	MERKEZ	ÇELTEK	BW	R	+	R	FERRUGINEUM	5
89	KIRMIZI KAMÇI	AKSARAY	MERKEZ	ÇELTEK	BW	R	+	W	ERYTROLEUCUM	5
90	KIRMIZI KAMÇI	AKSARAY	GÜZELYURT	IHLARA	BW	W	+	R	ERYTROSPERMUM	7
91	KIRMIZI KAMÇI	AKSARAY	MERKEZ	ÇELTEK	BW	W	+	W	PSEUDO-MERIDIONALE	7
92	KIRMIZI KAMÇI	AKSARAY	GÜZELYURT	IHLARA	CW	R	-	W	RUFULUM	8
93	KIRMIZI KAMÇI	AKSARAY	GÜZELYURT	IHLARA	CW	R	+	R	ERYTROLEUCUM-COMPACTOIDES	1
94	KIRMIZI KAMÇI	AKSARAY	GÜZELYURT	IHLARA	CW	R	+	R	FERRUGINEUM-COMPACTOIDES	1
95	KIRMIZI KAMÇI	AKSARAY	GÜZELYURT	IHLARA	CW	R	+	R	FERRUGINEUM-COMPACTOIDES	1
96	KIRMIZI KAMÇI	AKSARAY	GÜZELYURT	IHLARA	CW	R	+	W	ERYTROLEUCUM-COMPACTOIDES	1
97	KIRMIZI KAMÇI	AKSARAY	GÜZELYURT	IHLARA	CW	W	-	W	HUMBOLDTII	8
98	KIRMIZI KAMÇI	AKSARAY	GÜZELYURT	IHLARA	CW	W	+	W	COMPACTUM	8
99	NO NAME	AKSARAY	GÜZELYURT	IHLARA	BW	R	-	W	ALBIRUBRUM	4
100	NO NAME	AKSARAY	GÜZELYURT	IHLARA	BW	R	+	R	FERRUGINEUM	5
101	NO NAME	AKSARAY	GÜZELYURT	IHLARA	BW	W	-	W	ALBIDUM-COMPACTOIDES	2
102	NO NAME	AKSARAY	GÜZELYURT	IHLARA	CW	R	-	W	RUFULUM	8
103	NO NAME	AKSARAY	GÜZELYURT	IHLARA	CW	R	-	R	RUBRUM	8
104	NO NAME	AKSARAY	GÜZELYURT	IHLARA	CW	R	+	W	RUFULUM	8
105	NO NAME	AKSARAY	GÜZELYURT	IHLARA	CW	W	-	W	ALBIDUM-COMPACTOIDES	2
106	NO NAME	AKSARAY	GÜZELYURT	IHLARA	CW	W	-	W	ALBIDUM-COMPACTOIDES	2
107	ŞAHMAN	NİĞDE	ÇİFTLİK	SULTANPINAR	BW	R	-	W	ALBIRUBRUM	4
108	ŞAHMAN	NİĞDE	ÇİFTLİK	SULTANPINAR	BW	R	-	R	MILTURUM	4
109	ŞAHMAN	AKSARAY	MERKEZ	ÇAĞLAYAN	BW	R	+	W	ERYTROLEUCUM	5
110	ŞAHMAN	AKSARAY	MERKEZ	ÇAĞLAYAN	BW	R	+	W	ERYTROLEUCUM	5
111	ŞAHMAN	NİĞDE	ÇİFTLİK	SULTANPINAR	BW	R	+	W	ERYTROLEUCUM	5
112	ŞAHMAN	NEVŞEHİR	ACIGÖL	ÇULLAR	BW	R	+		ERYTROLEUCUM-COMPACTOIDES	1
113	ŞAHMAN	AKSARAY	MERKEZ	ÇAĞLAYAN	BW	W	-	W	ALBIDUM	5
114	ŞAHMAN	AKSARAY	GÜZELYURT	IHLARA	CW	R	+	A	FERRUGINEUM-COMPACTOIDES	1
115	ŞAHMAN	AKSARAY	MERKEZ	GÖKÇE	CW	R	+	W	ERYTROLEUCUM-COMPACTOIDES	1
116	ŞAHMAN	AKSARAY	MERKEZ	ÇELTEK	CW	R	+	R	FERRUGINEUM-COMPACTOIDES	1
117	SARI BUĞDAY	KONYA	HADİM	DÜLGERLER	BW	R	+	W	ERYTROLEUCUM	5
118	SARI BUĞDAY	KONYA	HADİM	GÖYNÜKKIŞLA	BW	R	+	R	FERRUGINEUM	5
119	SARI BUĞDAY	KONYA	HADİM	SELAHATTİN	CW	R	+	R	FERRUGINEUM-COMPACTOIDES	1
120	SARI BUĞDAY	KONYA	HADİM	SELAHATTİN	CW	R	+	W	ERYTROLEUCUM-COMPACTOIDES	1
121	SARI BUĞDAY	KONYA	HADİM	GÖYNÜKKIŞLA		R	+		TURCICUM	5
122	ZERUN	SİVAS	GÜRÜN	MERKEZ	BW	R			DELFI	5
123	AKBUGDAY	AFYON	BAYAT	IMRALLI	BW	R	+	R	FERRUGINEUM	5
124	AKBUGDAY	AFYON	BAYAT	IMRALLI	BW	W	+	R	HOSTIANUM	7
125	AKBUGDAY	AFYON	BAYAT	IMRALLI	CW	R	-	W	RUFULUM	8
126	ARIBUGDAY	USAK	BANAZ	KUSDEMIR	BW	R	+	W	ERYTROLEUCUM	4
127	ARIBUGDAY	USAK	BANAZ	KUSDEMIR	BW	W	+	W	GREACUM	7
128	ARIBUGDAY	USAK	BANAZ	KUSDEMIR	CW	R	+	A	PSEUDO-TURCICUM-COMPACTOIDES	1
129	ARIBUGDAY	USAK	BANAZ	KUSDEMIR	CW	R	+	R	PSEUDO-TURCICUM-COMPACTOIDES	1
130	ARIBUGDAY	USAK	BANAZ	KUSDEMIR	CW	R	+	W	ERYTROLEUCUM-COMPACTOIDES	1
131	ARIBUGDAY	USAK	BANAZ	KUSDEMIR	CW	W	+	W	COMPACTUM	8
132	GULUMBUR/MAKAS BUGDAYI	ESKISEHIR	KIRKA/SEYITGAZI	GOCENOLUK	BW	W	+	W	GREACUM	7
133	KIRMIZIBIGDAY	USAK	ULUBEY	CARDAK	BW	A	+	R	GREACUM	7
134	KIRMIZIBIGDAY	USAK	SIVASLI	ELDENIZ	BW	R	+	R	FERRUGINEUM	5
135	KIRMIZIBIGDAY	USAK	ULUBEY	CARDAK	CW	R	+	A	FERRUGINEUM-COMPACTOIDES	1
136	KIRMIZIBIGDAY	USAK	SIVASLI	ELDENIZ	CW	R	+	W	TURCICUM-COMPACTOIDES	1
137	KIRMIZIBIGDAY	USAK	SIVASLI	ELDENIZ	CW	W	+	R	GREACUM-COMPACTOIDES	3
138	KIRMIZIBIGDAY	USAK	ULUBEY	CARDAK	CW	W	+	W	GREACUM-COMPACTOIDES	3
139	KOBAK	KUTAHYA	ALTINTAS	ERENKOY	BW	W	+	R	HOSTIANUM	7
140	KOBAK	KUTAHYA	ALTINTAS	ERENKOY	BW	W	+	W	GREACUM	7
141	KOBAK	KUTAHYA	ALTINTAS	ERENKOY	CW	W	+	W	SURCHIANUM	8
142	KOCABUGDAY	BURDUR	YESILOVA	BAYINDIR	BW	R	+	R	FERRUGINEUM	5
143	KOCABUGDAY	BURDUR	YESILOVA	BAYINDIR	BW	R	+	W	ERYTROLEUCUM	5
144	KOCABUGDAY	KUTAHYA	CAVDARHISAR	YENICE ARMUTLU	BW	W	-	R	LUTSECENS	6
145	KOCABUGDAY	KUTAHYA	CAVDARHISAR	YENICE ARMUTLU	BW	W	+	A	ERYTROSPERMUM	7
146	KOCABUGDAY	KUTAHYA	CAVDARHISAR	YENICE ARMUTLU	CW	W	+	A	COMPACTUM	8
147	KOCABUGDAY	KUTAHYA	CAVDARHISAR	YENICE ARMUTLU	CW	W	+	R	COMPACTUM	8
148	NO NAME	BURDUR	AGLASUN	KIPRIT	BW	R	+	R	FERRUGINEUM	5
149	NO NAME	BURDUR	AGLASUN	KIPRIT	BW	R	+	W	ERYTROLEUCUM	5
150	NO NAME	BURDUR	AGLASUN	KIPRIT	BW	W	+	R	ERYTROSPERMUM	7
151	NO NAME	USAK	SIVASLI	ELDENIZ	CW	R	+	A	FERRUGINEUM-COMPACTOIDES	1
152	NO NAME	BURDUR	AGLASUN	KIPRIT	CW	R	+	R	ERYTROSPERMUM-COMPACTOIDES	1
153	NO NAME	BURDUR	AGLASUN	KIPRIT	CW	W	+	R	ERYTROSPERMUM-COMPACTOIDES	3
