# Supplementary material for: Mining Centuries Old In situ Conserved Turkish Wheat Landraces for Grain Yield and Stripe Rust Resistance Genes
Source: Front Genet. 2016 Nov 18;7:201. doi: 10.3389/fgene.2016.00201 (PMC5114521; doi:10.3389/fgene.2016.00201)
Supplement: Supplementary file 9 [file Table9.XLSX]

## Sheet: GY, Yld components and heading
Supp. Table 9	Marker-trait association identified for yield and spike characters
						HAMIDIYE/Eskisehir 2013	I.CUMRA/Konya 2013	ERZURUM 2013	Combined environments	HAMIDIYE	I.CUMRA	Combined environments	HAMIDIYE	I.CUMRA	Combined environments	HAMIDIYE	I.CUMRA	Combined environments	HAMIDIYE	I.CUMRA	Combined environments	HAMIDIYE	I.CUMRA	Combined environments	HAMIDIYE	I.CUMRA	Combined environments	HAMIDIYE	I.CUMRA	Combined environments	HAMIDIYE	I.CUMRA	Combined environments	HAMIDIYE	I.CUMRA	Combined environments	HAMIDIYE	I.CUMRA	Combined environments	HAMIDIYE	I.CUMRA	Combined environments	HAMIDIYE	I.CUMRA	Combined environments	HAMIDIYE	I.CUMRA	ERZURUM	Combined environments
Marker	Yld Sta	Chr	Pos (M)	Pos (cM)	Clone ID	Yld	Yld	Yld		TSS	TSS		TKW	TKW		SW	SW		SL	SL		SHI	SHI		SD	SD		GWPS	GWPS		GNPS	GNPS		FI	FI		FSPS	FSPS		CW	CW		CPS	CPS		PH	PH	PH
M2077*		1A	1.01983	101.983	1047696																													0.07									0.05
M3966		1A	3.33235	333.235	1252328									0.07												0.04									0.05
M4506		1B	0.615829	61.5829	997799			0.05	0.04 (2E-3)							0.07												0.06												0.07		0.04 (5E-4)	0.06
M1913*		1B	1.03998	103.998	2275550											0.06		0.05 (4E-5)										0.05		0.05 (4E-5)										0.09			0.05
M3062	M3062	1B	1.77178	177.178	1260851	0.03	0.06		0.05 (4E-5)		0.04	0.05 (8E-5)								0.03		0.05												0.04		0.04 (8E-4)
M6800		1B	1.7971	179.71	994111																	0.09	0.04	0.05 (8E-4)
M7822		1B	3.14667	314.667	1125253																	0.06	0.06	0.04 (7E-4)							0.03			0.03	0.08	0.04 (4E-3)	0.04
M5062		1B	3.36907	336.907	3025163		0.07							0.02	0.04 (4E-3)					0.04	0.04 (5E-3)					0.04					0.06		0.04 (2E-3)
M2420		1B	3.84128	384.128	986158														0.03	0.07	0.06 (6E-3)					0.03
M8096*		2A	1.13004	113.004	1161563																					0.06	0.05 (7E-3)					0.03	0.05 (8E-5)					0.03
M3037	M3037	2A	1.27648	127.648	1215845		0.07		0.05 (8E-4)				0.05	0.03	0.05 (6E-4)	0.03	0.1	0.07 (2E-4)										0.03	0.1	0.05 (4E-5)		0.05								0.04	0.07	0.06 (7E-3)	0.05
M6456*	M6456*	2A	1.29434	129.434	1229432		0.07		0.04 (7E-4)
M8436		2A	1.59692	159.692	1002352						0.08									0.04																											0.05
M4465	M4465	2A	1.83749	183.749	2372250		0.06		0.04 (4E-3)					0.05									0.03	0.04 (2E-3)		0.03									0.07						0.06			0.08
M8578		2A	2.11964	211.964	1162315															0.07						0.05
M8205	M8205	2A	2.17511	217.511	1696664	0.06
M2149, M1269*		2A	2.317	231.7	1091806
M3507*		2A	2.37552	237.552	1000290																																			0.08			0.09
M2916	M2916	2B	0.0392832	3.92832	1075469	0.07			0.05 (7E-3)
M1514*		2B	1.00444	100.444	977989																																										0.03	0.07	0.05 (8E-5)
M3295	M3295	2B	1.19563	119.563	1105759		0.06	0.02	0.06 (7E-4)		0.05	0.04 (5E-3)		0.03																								0.03
M2976		2B	1.3932	139.32	1103746																																				0.08			0.08
M5954		2B	1.46465	146.465	1070201																																							0.07
M6463		2B	1.50253	150.253	1386000		0.06
M3003*		2B	1.52095	152.095	1125759									0.09
M4166*		2B	1.55605	155.605	1092549									0.08	0.07 (4E-5)
M8899	M8899	2B	1.57109	157.109	3023409		0.06		0.04 (8E-3)
M1292	M1292	2B	1.59973	159.973	1120855	0.03			0.04 (4E-4)
M1945		2D	1.19633	119.633	3023141
M5465		2D	1.24927	124.927	1185979
M1444		2D	2.52093	252.093	2264920					0.03	0.06	0.06 (6E-4)
M3891		3A	0.09369	9.369	1110749								0.03	0.07	0.06 (2E-3)																												0.03	0.07	0.04 (5E-3)
M7253		3A	0.153019	15.3019	1259016						0.06						0.03			0.03
	M7028	3A	2.7482	274.82	1135672
M6562		3B	0.3866	38.66	1228346																																									0.1
M1632	M1632	3B	0.46391	46.391	1056536			0.06
M4849*		3B	0.562225	56.2225	1318162								0.06												0.03									0.07
M2057*		3B	0.993087	99.3087	1023666																																									0.06		0.03
M2742*		3B	1.17678	117.678	3020608		0.05
M2871*		3B	1.17179	117.179	1026963																	0.09
M1806*		3B	1.27125	127.125	1201639																	0.1												0.07
M771		3B	1.35983	135.983	1084457																	0.08		0.04 (5E-3)
M7849		3B	2.20252	220.252	1268543																																	0.08
M7602		4A	1.60244	160.244	1093756						0.06	0.04 (5E-4)		0.04	0.03 (5E-4)																				0.04			0.03			0.03			0.07
M4831		4A	1.77335	177.335	1217741								0.09			0.06												0.05						0.04		0.04 (5E-4)							0.04
M3056		4A	2.27269	227.269	1237142			0.06
M4885		4B	0.54814	54.814	3024027					0.1																											0.07
M4439	M4439	4B	0.868673	86.8673	1696122	0.06
M1610*		4B	0.90616	90.616	1024824												0.07	0.06 (1E-4)											0.07												0.05
M1820*		4B	0.93539	93.539	1209504												0.09	0.07 (8E-3)											0.09			0.05									0.05
M3314		4B	1.43916	143.916	1126513																																										0.05	0.08	0.06 (7E-4)
M3750		5A	0.5862	58.62	3064620		0.05
M3345*		5A	0.710064	71.0064	1203750														0.06						0.05
M1480*		5A	0.77802	77.802	3024481																													0.08	0.03	0.06 (3E-5)							0.04
M2076		5A	1.15491	115.491	1046481					0.1																											0.11
M5074		5A	1.546	154.6	3064943												0.07												0.07	0.05 (6E-3)											0.05
M1678		5A	1.59953	159.953	1084162																	0.09			0.04
M7537*		5B	0.5528	55.28	1212937					0.08	0.03	0.06 (8E -5)				0.05			0.05		0.04 (6E-4)							0.03			0.05						0.06			0.08
M2670*	M2670*	5B	0.594572	59.4572	1229558	0.03		0.08	0.06 (4E -4)
M2574*		5B	0.600146	60.0146	1091792																																											0.08
M3656		5B	0.762187	76.2187	1219326
M4682*		5B	0.88156	88.156	2281586																																										0.09	0.06	0.04 (6E-4)
M2379*		5B	0.89635	89.635	3029090																							0.06			0.05
	M437	5B	0.93095	93.095	1165661		0.03
M6721*		5B	1.5148	151.48	1078695																														0.08
M4844*	M4844	5B	1.53687	153.687	1255792	0.08			0.05 (5E-4)
M1830*		5B	1.53162	153.162	1216209	0.08				0.07		0.04 (2E -4)																			0.04						0.06
M5173*		5B	1.61693	161.693	1194478
M8086		5B	2.42024	242.024	1128097																																				0.09			0.1
M4702*		5B	2.60198	260.198	3064645																										0.06						0.06
M5746		5B	2.70906	270.906	1201842	0.03		0.07	0.06 (7E-3)
M4827		5B	2.70594	270.594	1202879			0.06
M2762		5B	2.72429	272.429	3026522																		0.1								0.04	0.04	0.03 (8E-3)		0.08	0.05 (7E-3)	0.05	0.04	0.03 (2E-4)							0.06
M3080		5D	2.2319	223.19	2242774																																			0.09			0.05
M1472		5D	2.28878	228.878	3022670					0.08																											0.07
M3036*		6A	0.51135	51.135	1214733																	0.03	0.07	0.05 (5E-3)
M4457*		6A	0.52451	52.451	2264705	0.09	0.04		0.06 (8E-3)	0.04									0.03			0.03			0.07			0.02			0.05		0.05 (7E-3)				0.05
M6758		6A	0.70001	70.001	1240043																										0.05
M5045		6A	0.89564	89.564	2260699																																	0.07	0.05 (5E-3)
M679		6A	1.0065	100.65	1018977																										0.06						0.06
M7881		6A	1.62087	162.087	1008290														0.07	0.06	0.05 (6E-3)				0.05	0.05								0.03
M4278		6A	1.91855	191.855	3021407									0.07	0.04 (6E-3)
M2242*		6B	0.04598	4.598	1216037											0.07		0.05 (5E-4)										0.06		0.03 (2E-4)				0.04			0.05			0.06			0.05
M6113	M6113	6B	0.12358	12.358	1221034	0.04	0.06		0.04 (6E-4)													0.04												0.03
M1850		6B	0.45168	45.168	1258981																																									0.07
M5514		6B	0.60431	60.431	2289805														0.08	0.03	0.06 (4E-3)				0.07									0.08
M5540		6B	0.60993	60.993	1002651																	0.08			0.03
M1394*		6B	0.650315	65.0315	1694762																													0.07	0.03	0.06 (4E-4)							0.04
M2943*		6B	0.650315	65.0315	1090900
M4260*		6B	0.66306	66.306	2268790											0.07												0.08			0.05
M5625		6B	1.45251	145.251	1206538									0.08	0.05 (7E-3)								0.03												0.07
M6968		7A	0.38118	38.118	2266522					0.09
M4405*		7A	0.805177	80.5177	1130687
M8412		7A	1.44746	144.746	2306534								0.07			0.04		0.03 (2E-4)										0.03						0.05						0.03
M613*		7A	2.52991	252.991	979544												0.07												0.07	0.05 (7E-3)											0.05
M2115*		7A	2.98255	298.255	1082183															0.06						0.04
M3771		7B	0.65616	65.616	3222549														0.06	0.05	0.04 (6E-3)
M2946		7B	0.82753	82.753	1091171												0.07	0.06 (8E-3)																							0.06
M955*		7B	2.03319	203.319	2253061																																	0.07
Underlined markers belong to the same QTL
Yld	Grain yield
TSS	Total spikelets per spike
TKW	Thousand kernel weight
SW	Spike weight
SL	Spike length
SHI	Spike harvest index
SD	Spike density
GWPS	Grain weight per spike
GNPS	Grain number per spike
FI	Fertility index
FSPS	Fertile spikelets per spike
CW	Chaff weight
CPS	Chaff weight per spike
Plant height	PH
DH	Days to heading
[truncated: 3 more columns]
